# Supplementary material for: Stretchable, Rehealable, Recyclable, and Reconfigurable Integrated Strain Sensor for Joint Motion and Respiration Monitoring
Source: Research (Wash D C). 2021 Jul 29;2021:9846036. doi: 10.34133/2021/9846036 (PMC8347367; doi:10.34133/2021/9846036)
Supplement: Supplementary Materials — Supplementary 1: the mechanism of Wheatstone bridge and differential amplifying circuit. Figure S1: preparation of the polyimine network through imine condensation reaction. Figure S2: max principal strain contours in polyimine when the amplifying circuit is subjected to 60% uniaxial strain along vertical (a) and horizontal (b) directions, 30% biaxial strain (c), and reconfiguration (d). Figure S3: optical images of the amplifying circuit under uniaxial stretching. The second image shows the device after release of the strain, to illustrate reversibility in the responses. Microscope images of op-amplifier at the bottom show no signs of debonding or failure in LM interconnects. Figure S4: optical images of recycling process of the strain sensor. Figure S5: resistance change of the strain sensors versus applied uniaxial strain. Figure S6: (a) optical images of the original strain sensor (top) and after cutting and rehealing for once (second row), twice (third row), and three times (bottom). The rehealed strain sensor can be stretched by 100%. (b) Stress-strain curves of the original and rehealed strain sensors. (c) Relative resistance change ΔR/R0 of the original and rehealed strain sensors versus applied uniaxial strain. Figure S7: (a) optical images of the original strain sensor (top left) and after recycling for once (top right), twice (bottom left), and three times (bottom right). (b) Stress-strain curves of the original and recycled strain sensors. (c) Relative resistance change ΔR/R0 of the original and recycled strain sensors versus applied uniaxial strain. Figure S8: the amplifying circuit without chip components (left). Enlarged microscope image shows details of intersections of LM wires (right). Figure S9: Wheatstone bridge differential amplifier circuit. Figure S10: simulated Vout versus Rsensor and the strain ε applied to the strain sensor. Table S1: performance summary of recently reported solid- and liquid-based stretchable strain sensors. Table S2: perf [file 9846036.f1.zip]

Archive with 4 entries (4 files):
- Shi_Revised Supplementary Materials_3nd revision.docx
- Supplementary Video S1.mp4
- Supplementary Video S2.mp4
- Supplementary Video S3.mp4
